# Supplementary material for: Genetic Variation among Pharmacogenes in the Sardinian Population
Source: Int J Mol Sci. 2022 Sep 2;23(17):10058. doi: 10.3390/ijms231710058 (PMC9456055; doi:10.3390/ijms231710058)
Supplement: Supplementary file 1 [file ijms-23-10058-s001.zip]

Archive with 1 entries (1 files):
- ijms-1860256-supplementary.xlsx
